# Supplementary material for: Occurrence and Reasons for On-Farm Emergency Slaughter (OFES) in Northern Italian Cattle
Source: Animals (Basel). 2025 Jul 30;15(15):2239. doi: 10.3390/ani15152239 (PMC12345588; doi:10.3390/ani15152239)
Supplement: Supplementary file 1 [file animals-15-02239-s001.zip]

Archive with 4 entries (4 files):
- Table_S1_Fusi_et_Al_OFES.pdf
- Table_S2_Fusi_et_Al_OFES.pdf
- Table_S3_Fusi_et_Al_OFES.pdf
- Table_S4_Fusi_et_Al_OFES.pdf
